# Supplementary material for: Quantifying heterologous gene expression during ectopic MazF production in Escherichia coli
Source: BMC Res Notes. 2022 May 13;15:173. doi: 10.1186/s13104-022-06061-9 (PMC9102682; doi:10.1186/s13104-022-06061-9)
Supplement: Supplementary file 2 — Additional file 2. Flow cytometry data for figures. [file 13104_2022_6061_MOESM2_ESM.xlsx]

## Sheet: Raw data
high-copy plasmid								low-copy plasmid
SAMPLE.ID	SAMPLE.Description	Time point	#CELLS	GFP.H.Av	mCherry.H.Av	mCherry.H.LOG.CV		SAMPLE.ID	SAMPLE.Description	Time point	#CELLS	GFP.H.Av	mCherry.H.Av	mCherry.H.LOG.CV		#CELLS	number of cells
0626_53MS_exp_1_003.fcs	leaderless gfpDACA reporter, high-copy plasmid, replicate 1	exponential	50008	60.5241	219.38	0.13508		0609_53ZSstar_exp_1_003.fcs	leaderless gfpDACA reporter, low-copy plasmid, replicate 1	exponential	50000	54.8158	251.073	0.0955415		GFP.H.Av	GFP fluorescence (a.u.)
0626_53MS_exp_2_004.fcs	leaderless gfpDACA reporter, high-copy plasmid, replicate 2	exponential	50000	49.8323	209.377	0.12748		0609_53ZSstar_exp_2_004.fcs	leaderless gfpDACA reporter, low-copy plasmid, replicate 2	exponential	50000	53.5662	241.776	0.0878236		mCherry.H.Av	mCherry fluorescence (a.u.)
0626_53MS_exp_3_005.fcs	leaderless gfpDACA reporter, high-copy plasmid, replicate 3	exponential	50000	52.9225	229.467	0.10539		0609_53ZSstar_exp_3_005.fcs	leaderless gfpDACA reporter, low-copy plasmid, replicate 3	exponential	50000	48.9307	237.203	0.0899346		mCherry.H.LOG.CV	CV in log mCherry fluorescence
0626_53MS_t1_Hi_1_031.fcs	leaderless gfpDACA reporter, high-copy plasmid, replicate 1	t1, induced	50000	65.4109	689.328	0.127432		0609_53ZSstar_t1_Hi_1_0.fcs	leaderless gfpDACA reporter, low-copy plasmid, replicate 1	t1, induced	50000	39.5445	595.216	0.107831
0626_53MS_t1_Hi_2_032.fcs	leaderless gfpDACA reporter, high-copy plasmid, replicate 2	t1, induced	50000	62.1927	649.33	0.119304		0609_53ZSstar_t1_Hi_2_0.fcs	leaderless gfpDACA reporter, low-copy plasmid, replicate 2	t1, induced	50000	40.0487	658.039	0.0960364		a.u. = arbitrary unit
0626_53MS_t1_Hi_3_033.fcs	leaderless gfpDACA reporter, high-copy plasmid, replicate 3	t1, induced	50000	64.7801	799.879	0.114902		0609_53ZSstar_t1_Hi_3_0.fcs	leaderless gfpDACA reporter, low-copy plasmid, replicate 3	t1, induced	50000	40.6544	639.892	0.0941074		CV = coefficient of variation
0626_53MS_t1_n_1_017.fcs	leaderless gfpDACA reporter, high-copy plasmid, replicate 1	t1, uninduced control	50000	54.641	396.869	0.0992057		0609_53ZSstar_t1_n_1_01.fcs	leaderless gfpDACA reporter, low-copy plasmid, replicate 1	t1, uninduced control	50000	40.9066	353.3	0.0863231
0626_53MS_t1_n_2_018.fcs	leaderless gfpDACA reporter, high-copy plasmid, replicate 2	t1, uninduced control	50000	51.64	362.445	0.0888611		0609_53ZSstar_t1_n_2_01.fcs	leaderless gfpDACA reporter, low-copy plasmid, replicate 2	t1, uninduced control	50000	41.3329	297.419	0.0827449
0626_53MS_t1_n_3_019.fcs	leaderless gfpDACA reporter, high-copy plasmid, replicate 3	t1, uninduced control	50000	51.998	385.384	0.0900129		0609_53ZSstar_t1_n_3_01.fcs	leaderless gfpDACA reporter, low-copy plasmid, replicate 3	t1, uninduced control	50000	41.554	250.817	0.0854212
0626_53MS_t2_Hi_1_059.fcs	leaderless gfpDACA reporter, high-copy plasmid, replicate 1	t2, induced	50000	114.621	1101.24	0.189321		0609_53ZSstar_t2_Hi_1_0.fcs	leaderless gfpDACA reporter, low-copy plasmid, replicate 1	t2, induced	50000	39.2946	413.181	0.144741
0626_53MS_t2_Hi_2_060.fcs	leaderless gfpDACA reporter, high-copy plasmid, replicate 2	t2, induced	50000	103.543	941.84	0.161069		0609_53ZSstar_t2_Hi_2_0.fcs	leaderless gfpDACA reporter, low-copy plasmid, replicate 2	t2, induced	50000	43.7921	981.12	0.109842
0626_53MS_t2_Hi_3_061.fcs	leaderless gfpDACA reporter, high-copy plasmid, replicate 3	t2, induced	50000	97.7182	1022.01	0.16244		0609_53ZSstar_t2_Hi_3_0.fcs	leaderless gfpDACA reporter, low-copy plasmid, replicate 3	t2, induced	50000	45.1335	1026.02	0.109506
0626_53MS_t2_n_1_045.fcs	leaderless gfpDACA reporter, high-copy plasmid, replicate 1	t2, uninduced control	50000	40.7012	135.142	0.116423		0609_53ZSstar_t2_n_1_00.fcs	leaderless gfpDACA reporter, low-copy plasmid, replicate 1	t2, uninduced control	50000	28.0391	123.956	0.0954422
0626_53MS_t2_n_2_046.fcs	leaderless gfpDACA reporter, high-copy plasmid, replicate 2	t2, uninduced control	50000	39.9985	125.812	0.109274		0609_53ZSstar_t2_n_2_00.fcs	leaderless gfpDACA reporter, low-copy plasmid, replicate 2	t2, uninduced control	50000	29.168	110.66	0.0956813
0626_53MS_t2_n_3_047.fcs	leaderless gfpDACA reporter, high-copy plasmid, replicate 3	t2, uninduced control	50000	40.4338	134.504	0.109847		0609_53ZSstar_t2_n_3_00.fcs	leaderless gfpDACA reporter, low-copy plasmid, replicate 3	t2, uninduced control	50000	31.0906	100.149	0.0979328
0626_612MS_exp_1_006.fcs	canonical gfpDACA reporter, high-copy plasmid, replicate 1	exponential	50000	2081.62	208.499	0.108188		0609_612ZSstar_exp_1_00.fcs	canonical gfpDACA reporter, low-copy plasmid, replicate 1	exponential	50000	407.237	243.148	0.0992582
0626_612MS_exp_2_007.fcs	canonical gfpDACA reporter, high-copy plasmid, replicate 2	exponential	50000	1816.11	217.418	0.106793		0609_612ZSstar_exp_2_00.fcs	canonical gfpDACA reporter, low-copy plasmid, replicate 2	exponential	50000	369.008	219.72	0.095384
0626_612MS_exp_3_008.fcs	canonical gfpDACA reporter, high-copy plasmid, replicate 3	exponential	50000	2244.6	218.355	0.10967		0609_612ZSstar_exp_3_00.fcs	canonical gfpDACA reporter, low-copy plasmid, replicate 3	exponential	50000	384.66	232.016	0.0976221
0626_612MS_t1_Hi_1_034.fcs	canonical gfpDACA reporter, high-copy plasmid, replicate 1	t1, induced	50000	3259.83	583.612	0.0887062		0609_612ZSstar_t1_Hi_1_.fcs	canonical gfpDACA reporter, low-copy plasmid, replicate 1	t1, induced	50000	688.863	649.245	0.0857594
0626_612MS_t1_Hi_2_035.fcs	canonical gfpDACA reporter, high-copy plasmid, replicate 2	t1, induced	50000	3123.05	551.433	0.0941502		0609_612ZSstar_t1_Hi_2_.fcs	canonical gfpDACA reporter, low-copy plasmid, replicate 2	t1, induced	50000	708.768	650.839	0.118362
0626_612MS_t1_Hi_3_036.fcs	canonical gfpDACA reporter, high-copy plasmid, replicate 3	t1, induced	50000	3438.2	581.988	0.106608		0609_612ZSstar_t1_Hi_3_.fcs	canonical gfpDACA reporter, low-copy plasmid, replicate 3	t1, induced	50000	755.828	650.437	0.0885137
0626_612MS_t1_n_1_020.fcs	canonical gfpDACA reporter, high-copy plasmid, replicate 1	t1, uninduced control	50000	1239.83	312.62	0.074147		0609_612ZSstar_t1_n_1_0.fcs	canonical gfpDACA reporter, low-copy plasmid, replicate 1	t1, uninduced control	50000	346.966	292.28	0.0821038
0626_612MS_t1_n_2_021.fcs	canonical gfpDACA reporter, high-copy plasmid, replicate 2	t1, uninduced control	50000	1063.11	337.21	0.076526		0609_612ZSstar_t1_n_2_0.fcs	canonical gfpDACA reporter, low-copy plasmid, replicate 2	t1, uninduced control	50000	355.169	347.964	0.0795152
0626_612MS_t1_n_3_022.fcs	canonical gfpDACA reporter, high-copy plasmid, replicate 3	t1, uninduced control	50000	1296.66	331.546	0.0705698		0609_612ZSstar_t1_n_3_0.fcs	canonical gfpDACA reporter, low-copy plasmid, replicate 3	t1, uninduced control	50000	339.583	295.177	0.080081
0626_612MS_t2_Hi_1_062.fcs	canonical gfpDACA reporter, high-copy plasmid, replicate 1	t2, induced	50000	7816.62	807.185	0.15647		0609_612ZSstar_t2_Hi_1_.fcs	canonical gfpDACA reporter, low-copy plasmid, replicate 1	t2, induced	50000	1429.81	1098.05	0.108272
0626_612MS_t2_Hi_2_063.fcs	canonical gfpDACA reporter, high-copy plasmid, replicate 2	t2, induced	50000	4464.36	531.237	0.122654		0609_612ZSstar_t2_Hi_2_.fcs	canonical gfpDACA reporter, low-copy plasmid, replicate 2	t2, induced	50000	1439.19	1054.9	0.116872
0626_612MS_t2_Hi_3_064.fcs	canonical gfpDACA reporter, high-copy plasmid, replicate 3	t2, induced	50000	8193.37	824.149	0.150285		0609_612ZSstar_t2_Hi_3_.fcs	canonical gfpDACA reporter, low-copy plasmid, replicate 3	t2, induced	50000	1489.13	1115.86	0.11203
0626_612MS_t2_n_1_048.fcs	canonical gfpDACA reporter, high-copy plasmid, replicate 1	t2, uninduced control	50000	3412.62	110.927	0.0935295		0609_612ZSstar_t2_n_1_0.fcs	canonical gfpDACA reporter, low-copy plasmid, replicate 1	t2, uninduced control	50000	506.564	112.67	0.0930878
0626_612MS_t2_n_2_049.fcs	canonical gfpDACA reporter, high-copy plasmid, replicate 2	t2, uninduced control	50000	2968.51	108.789	0.0937601		0609_612ZSstar_t2_n_2_0.fcs	canonical gfpDACA reporter, low-copy plasmid, replicate 2	t2, uninduced control	50000	452.774	114.29	0.0962293
0626_612MS_t2_n_3_050.fcs	canonical gfpDACA reporter, high-copy plasmid, replicate 3	t2, uninduced control	50000	3669.01	111.671	0.0913079		0609_612ZSstar_t2_n_3_0.fcs	canonical gfpDACA reporter, low-copy plasmid, replicate 3	t2, uninduced control	50000	552.297	112	0.0932655
0626_BWpBAD_exp_001.fcs	strain BW27784 pBAD-mazF	exponential	50000	51.8678	39.3542	0.189969		0609_BWpBAD_exp_001.fcs	strain BW27784 pBAD-mazF	exponential	50000	54.8633	47.722	0.139503
0626_BWpBAD_t1_Hi_029.fcs	strain BW27784 pBAD-mazF	t1, induced	50000	39.6755	46.4814	0.135093		0609_BWpBAD_t1_Hi_029.fcs	strain BW27784 pBAD-mazF	t1, induced	50000	40.3491	38.9137	0.190998
0626_BWpBAD_t1_n_015.fcs	strain BW27784 pBAD-mazF	t1, uninduced control	50000	43.8762	46.7074	0.134503		0609_BWpBAD_t1_n_015.fcs	strain BW27784 pBAD-mazF	t1, uninduced control	50000	41.4818	40.1031	0.186803
0626_BWpBAD_t2_Hi_057.fcs	strain BW27784 pBAD-mazF	t2, induced	50000	36.6794	46.0001	0.139116		0609_BWpBAD_t2_Hi_014.fcs	strain BW27784 pBAD-mazF	t2, induced	50000	38.3026	42.9445	0.157957
0626_BWpBAD_t2_n_043.fcs	strain BW27784 pBAD-mazF	t2, uninduced control	50000	32.7529	44.6298	0.159527		0609_BWpBAD_t2_n_029.fcs	strain BW27784 pBAD-mazF	t2, uninduced control	50000	30.8956	41.6019	0.162893
strain TB212 pBAD-mazF with GFP plasmid								Blue dataset = data from [Nikolic et al 2018 Nucleic Acids Res 46(6):2918–2931]
strain BW27784 pBAD-mazF								FlowRepository ID: FR-FCM-ZYG4
GFP plasmids: 53 (leaderless), 612 (canonical)								http://flowrepository.org/experiments/1540
MS = high-copy plasmid; ZSstar = low-copy plasmid
measured in the exponential phase, and time points t1 and t2
n - uninduced cultures, controls
Hi - induced cultures, arabinose added to induce mazF expression
N= 3 replicates

## Sheet: Negative ctrl for GFP fluor.
Negative controls for GFP fluorescence
SAMPLE.ID	SAMPLE.Description	Time point	GFP.H.Av
0626_645MS_exp_1_012.fcs	negative ctrl gfpDACA reporter, high-copy plasmid, replicate 1	exponential	50.6074	MS = high-copy plasmid
0626_645MS_exp_2_013.fcs	negative ctrl gfpDACA reporter, high-copy plasmid, replicate 2	exponential	47.1487
0626_645MS_exp_3_014.fcs	negative ctrl gfpDACA reporter, high-copy plasmid, replicate 3	exponential	45.349
0626_645MS_t1_Hi_1_040.fcs	negative ctrl gfpDACA reporter, high-copy plasmid, replicate 1	t1, induced	34.134
0626_645MS_t1_Hi_2_041.fcs	negative ctrl gfpDACA reporter, high-copy plasmid, replicate 2	t1, induced	34.1887
0626_645MS_t1_Hi_3_042.fcs	negative ctrl gfpDACA reporter, high-copy plasmid, replicate 3	t1, induced	38.1047
0626_645MS_t1_n_1_026.fcs	negative ctrl gfpDACA reporter, high-copy plasmid, replicate 1	t1, uninduced control	41.1816
0626_645MS_t1_n_2_027.fcs	negative ctrl gfpDACA reporter, high-copy plasmid, replicate 2	t1, uninduced control	41.7664
0626_645MS_t1_n_3_028.fcs	negative ctrl gfpDACA reporter, high-copy plasmid, replicate 3	t1, uninduced control	43.4951
0626_645MS_t2_Hi_1_068.fcs	negative ctrl gfpDACA reporter, high-copy plasmid, replicate 1	t2, induced	36.2294
0626_645MS_t2_Hi_2_069.fcs	negative ctrl gfpDACA reporter, high-copy plasmid, replicate 2	t2, induced	37.6307
0626_645MS_t2_Hi_3_070.fcs	negative ctrl gfpDACA reporter, high-copy plasmid, replicate 3	t2, induced	40.5025
0626_645MS_t2_n_1_054.fcs	negative ctrl gfpDACA reporter, high-copy plasmid, replicate 1	t2, uninduced control	29.1693
0626_645MS_t2_n_2_055.fcs	negative ctrl gfpDACA reporter, high-copy plasmid, replicate 2	t2, uninduced control	28.0908
0626_645MS_t2_n_3_056.fcs	negative ctrl gfpDACA reporter, high-copy plasmid, replicate 3	t2, uninduced control	29.1407
0626_BWpBAD_exp_001.fcs	strain BW27784 pBAD-mazF	exponential	51.8678
0626_BWpBAD_t1_Hi_029.fcs	strain BW27784 pBAD-mazF	t1, induced	39.6755
0626_BWpBAD_t1_n_015.fcs	strain BW27784 pBAD-mazF	t1, uninduced control	43.8762
0626_BWpBAD_t2_Hi_057.fcs	strain BW27784 pBAD-mazF	t2, induced	36.6794
0626_BWpBAD_t2_n_043.fcs	strain BW27784 pBAD-mazF	t2, uninduced control	32.7529
SAMPLE.ID			GFP.H.Av
0609_645ZSstar_exp_1_01.fcs	negative ctrl gfpDACA reporter, low-copy plasmid, replicate 1	exponential	52.8281	ZSstar = low-copy plasmid
0609_645ZSstar_exp_2_01.fcs	negative ctrl gfpDACA reporter, low-copy plasmid, replicate 2	exponential	44.4421
0609_645ZSstar_exp_3_01.fcs	negative ctrl gfpDACA reporter, low-copy plasmid, replicate 3	exponential	45.0556
0609_645ZSstar_t1_Hi_1_.fcs	negative ctrl gfpDACA reporter, low-copy plasmid, replicate 1	t1, induced	36.4002
0609_645ZSstar_t1_Hi_2_.fcs	negative ctrl gfpDACA reporter, low-copy plasmid, replicate 2	t1, induced	35.1738
0609_645ZSstar_t1_Hi_3_.fcs	negative ctrl gfpDACA reporter, low-copy plasmid, replicate 3	t1, induced	35.5767
0609_645ZSstar_t1_n_1_0.fcs	negative ctrl gfpDACA reporter, low-copy plasmid, replicate 1	t1, uninduced control	40.2478
0609_645ZSstar_t1_n_2_0.fcs	negative ctrl gfpDACA reporter, low-copy plasmid, replicate 2	t1, uninduced control	39.5003
0609_645ZSstar_t1_n_3_0.fcs	negative ctrl gfpDACA reporter, low-copy plasmid, replicate 3	t1, uninduced control	39.8285
0609_645ZSstar_t2_Hi_1_.fcs	negative ctrl gfpDACA reporter, low-copy plasmid, replicate 1	t2, induced	36.3906
0609_645ZSstar_t2_Hi_2_.fcs	negative ctrl gfpDACA reporter, low-copy plasmid, replicate 2	t2, induced	36.133
0609_645ZSstar_t2_Hi_3_.fcs	negative ctrl gfpDACA reporter, low-copy plasmid, replicate 3	t2, induced	36.8631
0609_645ZSstar_t2_n_1_0.fcs	negative ctrl gfpDACA reporter, low-copy plasmid, replicate 1	t2, uninduced control	27.9866
0609_645ZSstar_t2_n_2_0.fcs	negative ctrl gfpDACA reporter, low-copy plasmid, replicate 2	t2, uninduced control	29.6282
0609_645ZSstar_t2_n_3_0.fcs	negative ctrl gfpDACA reporter, low-copy plasmid, replicate 3	t2, uninduced control	28.5808
0609_BWpBAD_exp_001.fcs	strain BW27784 pBAD-mazF	exponential	54.8633
0609_BWpBAD_t1_Hi_029.fcs	strain BW27784 pBAD-mazF	t1, induced	40.3491
0609_BWpBAD_t1_n_015.fcs	strain BW27784 pBAD-mazF	t1, uninduced control	41.4818
0609_BWpBAD_t2_Hi_014.fcs	strain BW27784 pBAD-mazF	t2, induced	38.3026
0609_BWpBAD_t2_n_029.fcs	strain BW27784 pBAD-mazF	t2, uninduced control	30.8956

## Sheet: Fig 1
high-copy plasmid													low-copy plasmid
SAMPLE.ID	SAMPLE.Description	Time point	GFP.H.Av	norm GFP.H.Av	mean	st.dev	Percentage increase in norm GFP.H.Av	mean	st.dev				SAMPLE.ID	SAMPLE.Description	Time point	GFP.H.Av	norm GFP.H.Av	mean	st.dev	Percentage increase in norm GFP.H.Av	mean	st.dev
0626_53MS_exp_1_003.fcs	leaderless gfpDACA reporter, high-copy plasmid, replicate 1	exponential	60.5241	1.16689	1.04933	0.106082							0609_53ZSstar_exp_1_003.fcs	leaderless gfpDACA reporter, low-copy plasmid, replicate 1	exponential	54.8158	0.999133	0.955785	0.0565154
0626_53MS_exp_2_004.fcs	leaderless gfpDACA reporter, high-copy plasmid, replicate 2	exponential	49.8323	0.960754									0609_53ZSstar_exp_2_004.fcs	leaderless gfpDACA reporter, low-copy plasmid, replicate 2	exponential	53.5662	0.976357
0626_53MS_exp_3_005.fcs	leaderless gfpDACA reporter, high-copy plasmid, replicate 3	exponential	52.9225	1.02033									0609_53ZSstar_exp_3_005.fcs	leaderless gfpDACA reporter, low-copy plasmid, replicate 3	exponential	48.9307	0.891866
0626_53MS_t1_Hi_1_031.fcs	leaderless gfpDACA reporter, high-copy plasmid, replicate 1	t1, induced	65.4109	1.64865	1.61631	0.0429825	32.385	34.4479	2.90675				0609_53ZSstar_t1_Hi_1_0.fcs	leaderless gfpDACA reporter, low-copy plasmid, replicate 1	t1, induced	39.5445	0.980058	0.993394	0.0137738	-0.615918	-0.140303	0.635799
0626_53MS_t1_Hi_2_032.fcs	leaderless gfpDACA reporter, high-copy plasmid, replicate 2	t1, induced	62.1927	1.56754			33.1864						0609_53ZSstar_t1_Hi_2_0.fcs	leaderless gfpDACA reporter, low-copy plasmid, replicate 2	t1, induced	40.0487	0.992555			-0.386833
0626_53MS_t1_Hi_3_033.fcs	leaderless gfpDACA reporter, high-copy plasmid, replicate 3	t1, induced	64.7801	1.63275			37.7723						0609_53ZSstar_t1_Hi_3_0.fcs	leaderless gfpDACA reporter, low-copy plasmid, replicate 3	t1, induced	40.6544	1.00757			0.581843
0626_53MS_t1_n_1_017.fcs	leaderless gfpDACA reporter, high-copy plasmid, replicate 1	t1, uninduced control	54.641	1.24534	1.20247	0.0373563							0609_53ZSstar_t1_n_1_01.fcs	leaderless gfpDACA reporter, low-copy plasmid, replicate 1	t1, uninduced control	40.9066	0.986132	0.99476	0.00793307
0626_53MS_t1_n_2_018.fcs	leaderless gfpDACA reporter, high-copy plasmid, replicate 2	t1, uninduced control	51.64	1.17695									0609_53ZSstar_t1_n_2_01.fcs	leaderless gfpDACA reporter, low-copy plasmid, replicate 2	t1, uninduced control	41.3329	0.996409
0626_53MS_t1_n_3_019.fcs	leaderless gfpDACA reporter, high-copy plasmid, replicate 3	t1, uninduced control	51.998	1.18511									0609_53ZSstar_t1_n_3_01.fcs	leaderless gfpDACA reporter, low-copy plasmid, replicate 3	t1, uninduced control	41.554	1.00174
0626_53MS_t2_Hi_1_059.fcs	leaderless gfpDACA reporter, high-copy plasmid, replicate 1	t2, induced	114.621	3.12493	2.87065	0.234087	151.468	132.809	17.8897				0609_53ZSstar_t2_Hi_1_0.fcs	leaderless gfpDACA reporter, low-copy plasmid, replicate 1	t2, induced	39.2946	1.0259	1.11585	0.0798456	13.0415	17.0801	4.03112
0626_53MS_t2_Hi_2_060.fcs	leaderless gfpDACA reporter, high-copy plasmid, replicate 2	t2, induced	103.543	2.82291			131.155						0609_53ZSstar_t2_Hi_2_0.fcs	leaderless gfpDACA reporter, low-copy plasmid, replicate 2	t2, induced	43.7921	1.14332			21.1037
0626_53MS_t2_Hi_3_061.fcs	leaderless gfpDACA reporter, high-copy plasmid, replicate 3	t2, induced	97.7182	2.66412			115.804						0609_53ZSstar_t2_Hi_3_0.fcs	leaderless gfpDACA reporter, low-copy plasmid, replicate 3	t2, induced	45.1335	1.17834			17.0951
0626_53MS_t2_n_1_045.fcs	leaderless gfpDACA reporter, high-copy plasmid, replicate 1	t2, uninduced control	40.7012	1.24267	1.2328	0.0108281							0609_53ZSstar_t2_n_1_00.fcs	leaderless gfpDACA reporter, low-copy plasmid, replicate 1	t2, uninduced control	28.0391	0.907543	0.952646	0.0499372
0626_53MS_t2_n_2_046.fcs	leaderless gfpDACA reporter, high-copy plasmid, replicate 2	t2, uninduced control	39.9985	1.22122									0609_53ZSstar_t2_n_2_00.fcs	leaderless gfpDACA reporter, low-copy plasmid, replicate 2	t2, uninduced control	29.168	0.944084
0626_53MS_t2_n_3_047.fcs	leaderless gfpDACA reporter, high-copy plasmid, replicate 3	t2, uninduced control	40.4338	1.23451									0609_53ZSstar_t2_n_3_00.fcs	leaderless gfpDACA reporter, low-copy plasmid, replicate 3	t2, uninduced control	31.0906	1.00631
0626_612MS_exp_1_006.fcs	canonical gfpDACA reporter, high-copy plasmid, replicate 1	exponential	2081.62	40.1331	39.4742	4.1698							0609_612ZSstar_exp_1_00.fcs	canonical gfpDACA reporter, low-copy plasmid, replicate 1	exponential	407.237	7.42277	7.05332	0.350307
0626_612MS_exp_2_007.fcs	canonical gfpDACA reporter, high-copy plasmid, replicate 2	exponential	1816.11	35.0142									0609_612ZSstar_exp_2_00.fcs	canonical gfpDACA reporter, low-copy plasmid, replicate 2	exponential	369.008	6.72595
0626_612MS_exp_3_008.fcs	canonical gfpDACA reporter, high-copy plasmid, replicate 3	exponential	2244.6	43.2754									0609_612ZSstar_exp_3_00.fcs	canonical gfpDACA reporter, low-copy plasmid, replicate 3	exponential	384.66	7.01125
0626_612MS_t1_Hi_1_034.fcs	canonical gfpDACA reporter, high-copy plasmid, replicate 1	t1, induced	3259.83	82.1624	82.5118	3.98312	190.763	202.955	19.0184				0609_612ZSstar_t1_Hi_1_.fcs	canonical gfpDACA reporter, low-copy plasmid, replicate 1	t1, induced	688.863	17.0726	17.7902	0.852256	104.113	112.699	13.9745
0626_612MS_t1_Hi_2_035.fcs	canonical gfpDACA reporter, high-copy plasmid, replicate 2	t1, induced	3123.05	78.715			224.869						0609_612ZSstar_t1_Hi_2_.fcs	canonical gfpDACA reporter, low-copy plasmid, replicate 2	t1, induced	708.768	17.5659			105.16
0626_612MS_t1_Hi_3_036.fcs	canonical gfpDACA reporter, high-copy plasmid, replicate 3	t1, induced	3438.2	86.6582			193.234						0609_612ZSstar_t1_Hi_3_.fcs	canonical gfpDACA reporter, low-copy plasmid, replicate 3	t1, induced	755.828	18.7322			128.824
0626_612MS_t1_n_1_020.fcs	canonical gfpDACA reporter, high-copy plasmid, replicate 1	t1, uninduced control	1239.83	28.2576	27.3466	2.77589							0609_612ZSstar_t1_n_1_0.fcs	canonical gfpDACA reporter, low-copy plasmid, replicate 1	t1, uninduced control	346.966	8.36428	8.37088	0.187962
0626_612MS_t1_n_2_021.fcs	canonical gfpDACA reporter, high-copy plasmid, replicate 2	t1, uninduced control	1063.11	24.2297									0609_612ZSstar_t1_n_2_0.fcs	canonical gfpDACA reporter, low-copy plasmid, replicate 2	t1, uninduced control	355.169	8.56205
0626_612MS_t1_n_3_022.fcs	canonical gfpDACA reporter, high-copy plasmid, replicate 3	t1, uninduced control	1296.66	29.5526									0609_612ZSstar_t1_n_3_0.fcs	canonical gfpDACA reporter, low-copy plasmid, replicate 3	t1, uninduced control	339.583	8.1863
0626_612MS_t2_Hi_1_062.fcs	canonical gfpDACA reporter, high-copy plasmid, replicate 1	t2, induced	7816.62	213.106	186.066	55.9672	104.531	79.4098	39.1574				0609_612ZSstar_t2_Hi_1_.fcs	canonical gfpDACA reporter, low-copy plasmid, replicate 1	t2, induced	1429.81	37.3294	37.9272	0.832544	127.674	133.85	20.1758
0626_612MS_t2_Hi_2_063.fcs	canonical gfpDACA reporter, high-copy plasmid, replicate 2	t2, induced	4464.36	121.713			34.2915						0609_612ZSstar_t2_Hi_2_.fcs	canonical gfpDACA reporter, low-copy plasmid, replicate 2	t2, induced	1439.19	37.5742			156.392
0626_612MS_t2_Hi_3_064.fcs	canonical gfpDACA reporter, high-copy plasmid, replicate 3	t2, induced	8193.37	223.378			99.4069						0609_612ZSstar_t2_Hi_3_.fcs	canonical gfpDACA reporter, low-copy plasmid, replicate 3	t2, induced	1489.13	38.8781			117.485
0626_612MS_t2_n_1_048.fcs	canonical gfpDACA reporter, high-copy plasmid, replicate 1	t2, uninduced control	3412.62	104.193	102.282	10.821							0609_612ZSstar_t2_n_1_0.fcs	canonical gfpDACA reporter, low-copy plasmid, replicate 1	t2, uninduced control	506.564	16.396	16.3091	1.6124
0626_612MS_t2_n_2_049.fcs	canonical gfpDACA reporter, high-copy plasmid, replicate 2	t2, uninduced control	2968.51	90.6334									0609_612ZSstar_t2_n_2_0.fcs	canonical gfpDACA reporter, low-copy plasmid, replicate 2	t2, uninduced control	452.774	14.655
0626_612MS_t2_n_3_050.fcs	canonical gfpDACA reporter, high-copy plasmid, replicate 3	t2, uninduced control	3669.01	112.021									0609_612ZSstar_t2_n_3_0.fcs	canonical gfpDACA reporter, low-copy plasmid, replicate 3	t2, uninduced control	552.297	17.8762
0626_BWpBAD_exp_001.fcs	strain BW27784 pBAD-mazF	exponential	51.8678										0609_BWpBAD_exp_001.fcs	strain BW27784 pBAD-mazF	exponential	54.8633
0626_BWpBAD_t1_Hi_029.fcs	strain BW27784 pBAD-mazF	t1, induced	39.6755										0609_BWpBAD_t1_Hi_029.fcs	strain BW27784 pBAD-mazF	t1, induced	40.3491
0626_BWpBAD_t1_n_015.fcs	strain BW27784 pBAD-mazF	t1, uninduced control	43.8762										0609_BWpBAD_t1_n_015.fcs	strain BW27784 pBAD-mazF	t1, uninduced control	41.4818
0626_BWpBAD_t2_Hi_057.fcs	strain BW27784 pBAD-mazF	t2, induced	36.6794										0609_BWpBAD_t2_Hi_014.fcs	strain BW27784 pBAD-mazF	t2, induced	38.3026
0626_BWpBAD_t2_n_043.fcs	strain BW27784 pBAD-mazF	t2, uninduced control	32.7529										0609_BWpBAD_t2_n_029.fcs	strain BW27784 pBAD-mazF	t2, uninduced control	30.8956
GFP plasmids: 53 (leaderless), 612 (canonical)
MS = high-copy plasmid; ZSstar = low-copy plasmid

## Sheet: OD600
		OD600 measurements
SAMPLE.ID	replicate	exp	t1 n	t1 H	t2 n	t2 H	Percentage decrease t1	Percentage decrease t2
BW27784 pBAD-mazF	1	0.23	2.88	0.51	5.69	1.1	-82.2917	-80.6678
BW27784 pBAD-mazF	2	0.25	2.1	0.36	3.69	1.03	-82.8571	-72.0867
BW27784 pBAD-mazF	3	0.24	2.44	0.56	4.23	1.22	-77.0492	-71.1584
TB212 pBAD-mazF pZSstar-612	1	0.22	2.61	0.55	4.75	0.48	-78.9272	-89.8947
TB212 pBAD-mazF pMS-612	1	0.21	2.32	0.32	3.62	0.53	-86.2069	-85.3591
TB212 pBAD-mazF pMS-612	2	0.21	2.32	0.42	4.52	0.43	-81.8966	-90.4867
measured in the exponential phase, and time points t1 and t2
n - uninduced cultures, controls
H - induced cultures, arabinose added to induce mazF expression

## Sheet: Fig 2 mCherry
SAMPLE.ID	SAMPLE.Description	Time point	mCherry.H.Av	norm mCherry.H.Av				SAMPLE.ID	mCherry.H.LOG.CV	mean	st.dev		mCherry.H.Av	mCherry fluorescence (a.u.)
0609_53ZSstar_exp_1_003.fcs	leaderless gfpDACA reporter, low-copy plasmid, replicate 1	exponential	251.073	5.26117				0609_53ZSstar_exp_1_003.fcs	0.0955415	0.104847	0.0142591		mCherry.H.LOG.CV	CV in log mCherry fluorescence
0609_53ZSstar_exp_2_004.fcs	leaderless gfpDACA reporter, low-copy plasmid, replicate 2	exponential	241.776	5.06634				0609_53ZSstar_exp_2_004.fcs	0.0878236
0609_53ZSstar_exp_3_005.fcs	leaderless gfpDACA reporter, low-copy plasmid, replicate 3	exponential	237.203	4.97051				0609_53ZSstar_exp_3_005.fcs	0.0899346
0609_53ZSstar_t1_Hi_1_0.fcs	leaderless gfpDACA reporter, low-copy plasmid, replicate 1	t1, induced	595.216	15.2958				0609_53ZSstar_t1_Hi_1_0.fcs	0.107831	0.103476	0.0141143
0609_53ZSstar_t1_Hi_2_0.fcs	leaderless gfpDACA reporter, low-copy plasmid, replicate 2	t1, induced	658.039	16.9102				0609_53ZSstar_t1_Hi_2_0.fcs	0.0960364
0609_53ZSstar_t1_Hi_3_0.fcs	leaderless gfpDACA reporter, low-copy plasmid, replicate 3	t1, induced	639.892	16.4439				0609_53ZSstar_t1_Hi_3_0.fcs	0.0941074
0609_53ZSstar_t1_n_1_01.fcs	leaderless gfpDACA reporter, low-copy plasmid, replicate 1	t1, uninduced control	353.3	8.80981				0609_53ZSstar_t1_n_1_01.fcs	0.0863231	0.0829593	0.00774227
0609_53ZSstar_t1_n_2_01.fcs	leaderless gfpDACA reporter, low-copy plasmid, replicate 2	t1, uninduced control	297.419	7.41637				0609_53ZSstar_t1_n_2_01.fcs	0.0827449
0609_53ZSstar_t1_n_3_01.fcs	leaderless gfpDACA reporter, low-copy plasmid, replicate 3	t1, uninduced control	250.817	6.25432				0609_53ZSstar_t1_n_3_01.fcs	0.0854212
0609_53ZSstar_t2_Hi_1_0.fcs	leaderless gfpDACA reporter, low-copy plasmid, replicate 1	t2, induced	413.181	9.62128				0609_53ZSstar_t2_Hi_1_0.fcs	0.144741	0.136958	0.0271906
0609_53ZSstar_t2_Hi_2_0.fcs	leaderless gfpDACA reporter, low-copy plasmid, replicate 2	t2, induced	981.12	22.8463				0609_53ZSstar_t2_Hi_2_0.fcs	0.109842
0609_53ZSstar_t2_Hi_3_0.fcs	leaderless gfpDACA reporter, low-copy plasmid, replicate 3	t2, induced	1026.02	23.8917				0609_53ZSstar_t2_Hi_3_0.fcs	0.109506
0609_53ZSstar_t2_n_1_00.fcs	leaderless gfpDACA reporter, low-copy plasmid, replicate 1	t2, uninduced control	123.956	2.97958				0609_53ZSstar_t2_n_1_00.fcs	0.0954422	0.0988151	0.00822003
0609_53ZSstar_t2_n_2_00.fcs	leaderless gfpDACA reporter, low-copy plasmid, replicate 2	t2, uninduced control	110.66	2.65997				0609_53ZSstar_t2_n_2_00.fcs	0.0956813
0609_53ZSstar_t2_n_3_00.fcs	leaderless gfpDACA reporter, low-copy plasmid, replicate 3	t2, uninduced control	100.149	2.40731				0609_53ZSstar_t2_n_3_00.fcs	0.0979328
0609_612ZSstar_exp_1_00.fcs	canonical gfpDACA reporter, low-copy plasmid, replicate 1	exponential	243.148	5.09509				0609_612ZSstar_exp_1_00.fcs	0.0992582
0609_612ZSstar_exp_2_00.fcs	canonical gfpDACA reporter, low-copy plasmid, replicate 2	exponential	219.72	4.60416				0609_612ZSstar_exp_2_00.fcs	0.095384
0609_612ZSstar_exp_3_00.fcs	canonical gfpDACA reporter, low-copy plasmid, replicate 3	exponential	232.016	4.86183				0609_612ZSstar_exp_3_00.fcs	0.0976221
0609_612ZSstar_t1_Hi_1_.fcs	canonical gfpDACA reporter, low-copy plasmid, replicate 1	t1, induced	649.245	16.6842				0609_612ZSstar_t1_Hi_1_.fcs	0.0857594
0609_612ZSstar_t1_Hi_2_.fcs	canonical gfpDACA reporter, low-copy plasmid, replicate 2	t1, induced	650.839	16.7252				0609_612ZSstar_t1_Hi_2_.fcs	0.118362
0609_612ZSstar_t1_Hi_3_.fcs	canonical gfpDACA reporter, low-copy plasmid, replicate 3	t1, induced	650.437	16.7149				0609_612ZSstar_t1_Hi_3_.fcs	0.0885137
0609_612ZSstar_t1_n_1_0.fcs	canonical gfpDACA reporter, low-copy plasmid, replicate 1	t1, uninduced control	292.28	7.28823				0609_612ZSstar_t1_n_1_0.fcs	0.0821038
0609_612ZSstar_t1_n_2_0.fcs	canonical gfpDACA reporter, low-copy plasmid, replicate 2	t1, uninduced control	347.964	8.67675				0609_612ZSstar_t1_n_2_0.fcs	0.0795152
0609_612ZSstar_t1_n_3_0.fcs	canonical gfpDACA reporter, low-copy plasmid, replicate 3	t1, uninduced control	295.177	7.36046				0609_612ZSstar_t1_n_3_0.fcs	0.080081
0609_612ZSstar_t2_Hi_1_.fcs	canonical gfpDACA reporter, low-copy plasmid, replicate 1	t2, induced	1098.05	25.5691				0609_612ZSstar_t2_Hi_1_.fcs	0.108272
0609_612ZSstar_t2_Hi_2_.fcs	canonical gfpDACA reporter, low-copy plasmid, replicate 2	t2, induced	1054.9	24.5643				0609_612ZSstar_t2_Hi_2_.fcs	0.116872
0609_612ZSstar_t2_Hi_3_.fcs	canonical gfpDACA reporter, low-copy plasmid, replicate 3	t2, induced	1115.86	25.9837				0609_612ZSstar_t2_Hi_3_.fcs	0.11203
0609_612ZSstar_t2_n_1_0.fcs	canonical gfpDACA reporter, low-copy plasmid, replicate 1	t2, uninduced control	112.67	2.70829				0609_612ZSstar_t2_n_1_0.fcs	0.0930878
0609_612ZSstar_t2_n_2_0.fcs	canonical gfpDACA reporter, low-copy plasmid, replicate 2	t2, uninduced control	114.29	2.74724				0609_612ZSstar_t2_n_2_0.fcs	0.0962293
0609_612ZSstar_t2_n_3_0.fcs	canonical gfpDACA reporter, low-copy plasmid, replicate 3	t2, uninduced control	112	2.69218				0609_612ZSstar_t2_n_3_0.fcs	0.0932655
0609_BWpBAD_exp_001.fcs	strain BW27784 pBAD-mazF	exponential	47.722					0609_BWpBAD_exp_001.fcs	0.139503
0609_BWpBAD_t1_Hi_029.fcs	strain BW27784 pBAD-mazF	t1, induced	38.9137					0609_BWpBAD_t1_Hi_029.fcs	0.190998
0609_BWpBAD_t1_n_015.fcs	strain BW27784 pBAD-mazF	t1, uninduced control	40.1031					0609_BWpBAD_t1_n_015.fcs	0.186803
0609_BWpBAD_t2_Hi_014.fcs	strain BW27784 pBAD-mazF	t2, induced	42.9445					0609_BWpBAD_t2_Hi_014.fcs	0.157957
0609_BWpBAD_t2_n_029.fcs	strain BW27784 pBAD-mazF	t2, uninduced control	41.6019					0609_BWpBAD_t2_n_029.fcs	0.162893
SAMPLE.ID			mCherry.H.Av	norm mCherry.H.Av				SAMPLE.ID	mCherry.H.LOG.CV
0626_53MS_exp_1_003.fcs	leaderless gfpDACA reporter, high-copy plasmid, replicate 1	exponential	219.38	5.57451				0626_53MS_exp_1_003.fcs	0.13508
0626_53MS_exp_2_004.fcs	leaderless gfpDACA reporter, high-copy plasmid, replicate 2	exponential	209.377	5.32031				0626_53MS_exp_2_004.fcs	0.12748
0626_53MS_exp_3_005.fcs	leaderless gfpDACA reporter, high-copy plasmid, replicate 3	exponential	229.467	5.83081				0626_53MS_exp_3_005.fcs	0.10539
0626_53MS_t1_Hi_1_031.fcs	leaderless gfpDACA reporter, high-copy plasmid, replicate 1	t1, induced	689.328	14.8302				0626_53MS_t1_Hi_1_031.fcs	0.127432
0626_53MS_t1_Hi_2_032.fcs	leaderless gfpDACA reporter, high-copy plasmid, replicate 2	t1, induced	649.33	13.9697				0626_53MS_t1_Hi_2_032.fcs	0.119304
0626_53MS_t1_Hi_3_033.fcs	leaderless gfpDACA reporter, high-copy plasmid, replicate 3	t1, induced	799.879	17.2086				0626_53MS_t1_Hi_3_033.fcs	0.114902
0626_53MS_t1_n_1_017.fcs	leaderless gfpDACA reporter, high-copy plasmid, replicate 1	t1, uninduced control	396.869	8.49692				0626_53MS_t1_n_1_017.fcs	0.0992057
0626_53MS_t1_n_2_018.fcs	leaderless gfpDACA reporter, high-copy plasmid, replicate 2	t1, uninduced control	362.445	7.7599				0626_53MS_t1_n_2_018.fcs	0.0888611
0626_53MS_t1_n_3_019.fcs	leaderless gfpDACA reporter, high-copy plasmid, replicate 3	t1, uninduced control	385.384	8.25101				0626_53MS_t1_n_3_019.fcs	0.0900129
0626_53MS_t2_Hi_1_059.fcs	leaderless gfpDACA reporter, high-copy plasmid, replicate 1	t2, induced	1101.24	23.94				0626_53MS_t2_Hi_1_059.fcs	0.189321
0626_53MS_t2_Hi_2_060.fcs	leaderless gfpDACA reporter, high-copy plasmid, replicate 2	t2, induced	941.84	20.4747				0626_53MS_t2_Hi_2_060.fcs	0.161069
0626_53MS_t2_Hi_3_061.fcs	leaderless gfpDACA reporter, high-copy plasmid, replicate 3	t2, induced	1022.01	22.2175				0626_53MS_t2_Hi_3_061.fcs	0.16244
0626_53MS_t2_n_1_045.fcs	leaderless gfpDACA reporter, high-copy plasmid, replicate 1	t2, uninduced control	135.142	3.02806				0626_53MS_t2_n_1_045.fcs	0.116423
0626_53MS_t2_n_2_046.fcs	leaderless gfpDACA reporter, high-copy plasmid, replicate 2	t2, uninduced control	125.812	2.81903				0626_53MS_t2_n_2_046.fcs	0.109274
0626_53MS_t2_n_3_047.fcs	leaderless gfpDACA reporter, high-copy plasmid, replicate 3	t2, uninduced control	134.504	3.01376				0626_53MS_t2_n_3_047.fcs	0.109847
0626_612MS_exp_1_006.fcs	canonical gfpDACA reporter, high-copy plasmid, replicate 1	exponential	208.499	5.29802				0626_612MS_exp_1_006.fcs	0.108188
0626_612MS_exp_2_007.fcs	canonical gfpDACA reporter, high-copy plasmid, replicate 2	exponential	217.418	5.52464				0626_612MS_exp_2_007.fcs	0.106793
0626_612MS_exp_3_008.fcs	canonical gfpDACA reporter, high-copy plasmid, replicate 3	exponential	218.355	5.54847				0626_612MS_exp_3_008.fcs	0.10967
0626_612MS_t1_Hi_1_034.fcs	canonical gfpDACA reporter, high-copy plasmid, replicate 1	t1, induced	583.612	12.5558				0626_612MS_t1_Hi_1_034.fcs	0.0887062
0626_612MS_t1_Hi_2_035.fcs	canonical gfpDACA reporter, high-copy plasmid, replicate 2	t1, induced	551.433	11.8635				0626_612MS_t1_Hi_2_035.fcs	0.0941502
0626_612MS_t1_Hi_3_036.fcs	canonical gfpDACA reporter, high-copy plasmid, replicate 3	t1, induced	581.988	12.5209				0626_612MS_t1_Hi_3_036.fcs	0.106608
0626_612MS_t1_n_1_020.fcs	canonical gfpDACA reporter, high-copy plasmid, replicate 1	t1, uninduced control	312.62	6.69315				0626_612MS_t1_n_1_020.fcs	0.074147
0626_612MS_t1_n_2_021.fcs	canonical gfpDACA reporter, high-copy plasmid, replicate 2	t1, uninduced control	337.21	7.21962				0626_612MS_t1_n_2_021.fcs	0.076526
0626_612MS_t1_n_3_022.fcs	canonical gfpDACA reporter, high-copy plasmid, replicate 3	t1, uninduced control	331.546	7.09835				0626_612MS_t1_n_3_022.fcs	0.0705698
0626_612MS_t2_Hi_1_062.fcs	canonical gfpDACA reporter, high-copy plasmid, replicate 1	t2, induced	807.185	17.5475				0626_612MS_t2_Hi_1_062.fcs	0.15647
0626_612MS_t2_Hi_2_063.fcs	canonical gfpDACA reporter, high-copy plasmid, replicate 2	t2, induced	531.237	11.5486				0626_612MS_t2_Hi_2_063.fcs	0.122654
0626_612MS_t2_Hi_3_064.fcs	canonical gfpDACA reporter, high-copy plasmid, replicate 3	t2, induced	824.149	17.9163				0626_612MS_t2_Hi_3_064.fcs	0.150285
0626_612MS_t2_n_1_048.fcs	canonical gfpDACA reporter, high-copy plasmid, replicate 1	t2, uninduced control	110.927	2.4855				0626_612MS_t2_n_1_048.fcs	0.0935295
0626_612MS_t2_n_2_049.fcs	canonical gfpDACA reporter, high-copy plasmid, replicate 2	t2, uninduced control	108.789	2.43758				0626_612MS_t2_n_2_049.fcs	0.0937601
0626_612MS_t2_n_3_050.fcs	canonical gfpDACA reporter, high-copy plasmid, replicate 3	t2, uninduced control	111.671	2.50216				0626_612MS_t2_n_3_050.fcs	0.0913079
0626_BWpBAD_exp_001.fcs	strain BW27784 pBAD-mazF	exponential	39.3542					0626_BWpBAD_exp_001.fcs	0.189969
0626_BWpBAD_t1_Hi_029.fcs	strain BW27784 pBAD-mazF	t1, induced	46.4814					0626_BWpBAD_t1_Hi_029.fcs	0.135093
0626_BWpBAD_t1_n_015.fcs	strain BW27784 pBAD-mazF	t1, uninduced control	46.7074					0626_BWpBAD_t1_n_015.fcs	0.134503
0626_BWpBAD_t2_Hi_057.fcs	strain BW27784 pBAD-mazF	t2, induced	46.0001					0626_BWpBAD_t2_Hi_057.fcs	0.139116
0626_BWpBAD_t2_n_043.fcs	strain BW27784 pBAD-mazF	t2, uninduced control	44.6298					0626_BWpBAD_t2_n_043.fcs	0.159527

## Sheet: Fig 2 increase calculations
SAMPLE.ID	SAMPLE.Description	Time point	norm GFP.H.Av	GFP fluorescence increase	mean	st.dev		SAMPLE.ID	norm mCherry.H.Av	mCherry fluorescence increase	mean	st.dev		SAMPLE.ID	mCherry.H.LOG.CV	CV (mCherry fluorescence) increase	mean	st.dev
0626_53MS_t1_Hi_1_031.fcs	leaderless gfpDACA reporter, high-copy plasmid, replicate 1	t1, induced	1.64865					0626_53MS_t1_Hi_1_031.fcs	14.8302					0626_53MS_t1_Hi_1_031.fcs	0.127432
0626_53MS_t1_Hi_2_032.fcs	leaderless gfpDACA reporter, high-copy plasmid, replicate 2	t1, induced	1.56754					0626_53MS_t1_Hi_2_032.fcs	13.9697					0626_53MS_t1_Hi_2_032.fcs	0.119304
0626_53MS_t1_Hi_3_033.fcs	leaderless gfpDACA reporter, high-copy plasmid, replicate 3	t1, induced	1.63275					0626_53MS_t1_Hi_3_033.fcs	17.2086					0626_53MS_t1_Hi_3_033.fcs	0.114902
0626_53MS_t2_Hi_1_059.fcs	leaderless gfpDACA reporter, high-copy plasmid, replicate 1	t2, induced	3.12493	89.5449	77.5994	13.3634		0626_53MS_t2_Hi_1_059.fcs	23.94	61.4277	34.6805	27.9092		0626_53MS_t2_Hi_1_059.fcs	0.189321	48.5656	32.4275	19.4244
0626_53MS_t2_Hi_2_060.fcs	leaderless gfpDACA reporter, high-copy plasmid, replicate 2	t2, induced	2.82291	80.0858				0626_53MS_t2_Hi_2_060.fcs	20.4747	46.5656				0626_53MS_t2_Hi_2_060.fcs	0.161069	35.0073
0626_53MS_t2_Hi_3_061.fcs	leaderless gfpDACA reporter, high-copy plasmid, replicate 3	t2, induced	2.66412	63.1675				0626_53MS_t2_Hi_3_061.fcs	22.2175	29.1073				0626_53MS_t2_Hi_3_061.fcs	0.16244	41.3718
0626_612MS_t1_Hi_1_034.fcs	canonical gfpDACA reporter, high-copy plasmid, replicate 1	t1, induced	82.1624					0626_612MS_t1_Hi_1_034.fcs	12.5558					0626_612MS_t1_Hi_1_034.fcs	0.0887062
0626_612MS_t1_Hi_2_035.fcs	canonical gfpDACA reporter, high-copy plasmid, replicate 2	t1, induced	78.715					0626_612MS_t1_Hi_2_035.fcs	11.8635					0626_612MS_t1_Hi_2_035.fcs	0.0941502
0626_612MS_t1_Hi_3_036.fcs	canonical gfpDACA reporter, high-copy plasmid, replicate 3	t1, induced	86.6582					0626_612MS_t1_Hi_3_036.fcs	12.5209					0626_612MS_t1_Hi_3_036.fcs	0.106608
0626_612MS_t2_Hi_1_062.fcs	canonical gfpDACA reporter, high-copy plasmid, replicate 1	t2, induced	213.106	159.372	123.922	60.0183		0626_612MS_t2_Hi_1_062.fcs	17.5475	39.7557				0626_612MS_t2_Hi_1_062.fcs	0.15647	76.3913
0626_612MS_t2_Hi_2_063.fcs	canonical gfpDACA reporter, high-copy plasmid, replicate 2	t2, induced	121.713	54.625				0626_612MS_t2_Hi_2_063.fcs	11.5486	-2.65442				0626_612MS_t2_Hi_2_063.fcs	0.122654	30.2752
0626_612MS_t2_Hi_3_064.fcs	canonical gfpDACA reporter, high-copy plasmid, replicate 3	t2, induced	223.378	157.769				0626_612MS_t2_Hi_3_064.fcs	17.9163	43.0909				0626_612MS_t2_Hi_3_064.fcs	0.150285	40.9696
SAMPLE.ID			norm GFP.H.Av					SAMPLE.ID	norm mCherry.H.Av					SAMPLE.ID	mCherry.H.LOG.CV
0609_53ZSstar_t1_Hi_1_0.fcs	leaderless gfpDACA reporter, low-copy plasmid, replicate 1	t1, induced	0.980058					0609_53ZSstar_t1_Hi_1_0.fcs	15.2958					0609_53ZSstar_t1_Hi_1_0.fcs	0.107831
0609_53ZSstar_t1_Hi_2_0.fcs	leaderless gfpDACA reporter, low-copy plasmid, replicate 2	t1, induced	0.992555					0609_53ZSstar_t1_Hi_2_0.fcs	16.9102					0609_53ZSstar_t1_Hi_2_0.fcs	0.0960364
0609_53ZSstar_t1_Hi_3_0.fcs	leaderless gfpDACA reporter, low-copy plasmid, replicate 3	t1, induced	1.00757					0609_53ZSstar_t1_Hi_3_0.fcs	16.4439					0609_53ZSstar_t1_Hi_3_0.fcs	0.0941074
0609_53ZSstar_t2_Hi_1_0.fcs	leaderless gfpDACA reporter, low-copy plasmid, replicate 1	t2, induced	1.0259	4.67747	12.2721	6.63567		0609_53ZSstar_t2_Hi_1_0.fcs	9.62128	-37.0985				0609_53ZSstar_t2_Hi_1_0.fcs	0.144741	34.2292
0609_53ZSstar_t2_Hi_2_0.fcs	leaderless gfpDACA reporter, low-copy plasmid, replicate 2	t2, induced	1.14332	15.1897				0609_53ZSstar_t2_Hi_2_0.fcs	22.8463	35.1034				0609_53ZSstar_t2_Hi_2_0.fcs	0.109842	14.375
0609_53ZSstar_t2_Hi_3_0.fcs	leaderless gfpDACA reporter, low-copy plasmid, replicate 3	t2, induced	1.17834	16.949				0609_53ZSstar_t2_Hi_3_0.fcs	23.8917	45.2926				0609_53ZSstar_t2_Hi_3_0.fcs	0.109506	16.3631
0609_612ZSstar_t1_Hi_1_.fcs	canonical gfpDACA reporter, low-copy plasmid, replicate 1	t1, induced	17.0726					0609_612ZSstar_t1_Hi_1_.fcs	16.6842					0609_612ZSstar_t1_Hi_1_.fcs	0.0857594
0609_612ZSstar_t1_Hi_2_.fcs	canonical gfpDACA reporter, low-copy plasmid, replicate 2	t1, induced	17.5659					0609_612ZSstar_t1_Hi_2_.fcs	16.7252					0609_612ZSstar_t1_Hi_2_.fcs	0.118362
0609_612ZSstar_t1_Hi_3_.fcs	canonical gfpDACA reporter, low-copy plasmid, replicate 3	t1, induced	18.7322					0609_612ZSstar_t1_Hi_3_.fcs	16.7149					0609_612ZSstar_t1_Hi_3_.fcs	0.0885137
0609_612ZSstar_t2_Hi_1_.fcs	canonical gfpDACA reporter, low-copy plasmid, replicate 1	t2, induced	37.3294	118.651	113.367	5.57153		0609_612ZSstar_t2_Hi_1_.fcs	25.5691	53.2529				0609_612ZSstar_t2_Hi_1_.fcs	0.1083	26.2835
0609_612ZSstar_t2_Hi_2_.fcs	canonical gfpDACA reporter, low-copy plasmid, replicate 2	t2, induced	37.5742	113.904				0609_612ZSstar_t2_Hi_2_.fcs	24.5643	46.8702				0609_612ZSstar_t2_Hi_2_.fcs	0.1169	-1.23532
0609_612ZSstar_t2_Hi_3_.fcs	canonical gfpDACA reporter, low-copy plasmid, replicate 3	t2, induced	38.8781	107.547				0609_612ZSstar_t2_Hi_3_.fcs	25.9837	55.4529				0609_612ZSstar_t2_Hi_3_.fcs	0.112	26.5342
